# Supplementary material for: Corroborating written history with ancient DNA: The case of the Well-man described in an Old Norse saga
Source: iScience. 2024 Oct 25;27(11):111076. doi: 10.1016/j.isci.2024.111076 (PMC11607536; doi:10.1016/j.isci.2024.111076)
Supplement: Table S4. Euclidean distances from each ancient Norwegian genome to present-day Norwegian reference populations using the first ten principal components, related to Figure 4 [file mmc2.xlsx]

## Sheet: Sheet1
Table S4. Euclidean distances from each ancient Norwegian genome to present-day Norwegian reference populations using the first ten principal components, Related to Figure 4.
Sample	Region	N	Distance mean	Distance S.D.	Distance S.E.M.	Distance 95% C.I. low	Distance 95% C.I. high	P-val t-test
VK420	01_More_Romsdal	170	23.932	9.391	0.7203	22.5199	25.3434	4.37e-16
VK420	02_Sogn_Fjordane	34	18.805	9.341	1.602	15.6653	21.945	0.297
VK420	03_Hordaland	57	18.295	10.191	1.3498	15.6494	20.9407	0.357
VK420	04_Rogaland	265	29.627	12.065	0.7411	28.1741	31.0794	2.65e-49
VK420	05_Vest-Agder	290	35.598	14.529	0.8532	33.9263	37.2707	3.33e-80
VK420	06_Aust-Agder	132	32.23	13.643	1.1874	29.903	34.5577	3.72e-46
VK420	07_Telemark	255	27.733	12.299	0.7702	26.2239	29.2431	2.11e-35
VK420	08_Vestfold	502	21.933	8.908	0.3976	21.1535	22.712	1.18e-13
VK420	09_Buskerud	372	20.493	8.943	0.4637	19.5838	21.4014	6.38e-06
VK420	10_Ostfold	434	17.781	7.331	0.3519	17.0914	18.4709	1
VK420	11_Oslo	893	19.789	9.254	0.3097	19.1824	20.3963	0.000165
VK420	12_Akershus	820	19.724	10.887	0.3802	18.9789	20.4693	0.00155
VK420	13_Oppland	248	18.516	6.601	0.4191	17.6946	19.3377	0.17
VK420	14_Hedmark	311	22.791	9.675	0.5486	21.7153	23.8659	1.35e-14
VK420	15_Sor-Trondelag	997	22.974	9.303	0.2946	22.3964	23.5513	1.96e-23
VK420	16_Nord-Trondelag	165	18.904	6.607	0.5144	17.8962	19.9126	0.0909
VK420	17_Nordland	106	18.575	8.622	0.8374	16.9338	20.2166	0.25
VK420	18_Troms	78	22.407	11.714	1.3263	19.8077	25.0069	1.14e-05
VK420	19_Finnmark	11	22.963	16.017	4.8292	13.4978	32.4284	0.034
VK523	01_More_Romsdal	170	23.771	8.112	0.6222	22.5515	24.9904	4.12e-32
VK523	02_Sogn_Fjordane	34	20.316	8.069	1.3838	17.6041	23.0284	0.000223
VK523	03_Hordaland	57	20.325	7.926	1.0499	18.2677	22.3832	3.1e-06
VK523	04_Rogaland	265	27.908	10.17	0.6247	26.6835	29.1325	6.38e-66
VK523	05_Vest-Agder	290	29.891	11.832	0.6948	28.5295	31.2532	3.05e-74
VK523	06_Aust-Agder	132	26.281	11.04	0.9609	24.3974	28.1644	9.6e-36
VK523	07_Telemark	255	23.23	9.694	0.6071	22.0404	24.4201	2.03e-30
VK523	08_Vestfold	502	18.776	7.788	0.3476	18.0944	19.4569	1.29e-10
VK523	09_Buskerud	372	18.565	7.708	0.3996	17.7822	19.3487	1.64e-08
VK523	10_Ostfold	434	15.568	6.739	0.3235	14.9337	16.2018	1
VK523	11_Oslo	893	18.494	8.14	0.2724	17.9602	19.028	3.99e-10
VK523	12_Akershus	820	18.577	10.28	0.359	17.8735	19.2807	1.25e-07
VK523	13_Oppland	248	18.692	6.245	0.3966	17.9152	19.4697	1.05e-08
VK523	14_Hedmark	311	22.106	9.182	0.5206	21.0857	23.1267	2.28e-26
VK523	15_Sor-Trondelag	997	26.172	8.943	0.2832	25.6168	26.7271	1.51e-92
VK523	16_Nord-Trondelag	165	24.093	6.861	0.5341	23.0461	25.1399	6.57e-37
VK523	17_Nordland	106	21.498	7.21	0.7003	20.1252	22.8703	2.61e-14
VK523	18_Troms	78	23.257	10.265	1.1623	20.9788	25.5349	9.81e-16
VK523	19_Finnmark	11	24.616	13.759	4.1485	16.4848	32.7469	5.63e-05
VK547	01_More_Romsdal	170	29.307	8.285	0.6355	28.0612	30.5522	6.48e-46
VK547	02_Sogn_Fjordane	34	26.25	7.162	1.2282	23.8426	28.6572	1.57e-08
VK547	03_Hordaland	57	25.863	7.269	0.9628	23.9756	27.7498	1.86e-11
VK547	04_Rogaland	265	31.014	9.277	0.5699	29.8969	32.1309	1.21e-67
VK547	05_Vest-Agder	290	33.927	11.292	0.6631	32.6269	35.2262	3.56e-82
VK547	06_Aust-Agder	132	29.945	10.134	0.882	28.216	31.6735	7.27e-39
VK547	07_Telemark	255	25.028	9.012	0.5644	23.922	26.1344	1.65e-20
VK547	08_Vestfold	502	21.063	7.788	0.3476	20.3816	21.7442	0.000161
VK547	09_Buskerud	372	20.051	7.574	0.3927	19.2817	20.8211	0.0845
VK547	10_Ostfold	434	19.168	6.657	0.3195	18.5417	19.7942	1
VK547	11_Oslo	893	21.763	8.23	0.2754	21.2229	22.3025	3.75e-08
VK547	12_Akershus	820	21.449	10.367	0.362	20.7392	22.1583	7.57e-05
VK547	13_Oppland	248	19.685	6.711	0.4261	18.8499	20.5203	0.248
VK547	14_Hedmark	311	21.992	8.261	0.4684	21.0734	22.9097	8.27e-07
VK547	15_Sor-Trondelag	997	27.644	7.728	0.2447	27.1645	28.1239	7.54e-77
VK547	16_Nord-Trondelag	165	25.049	6.049	0.4709	24.126	25.972	7.29e-21
VK547	17_Nordland	106	24.086	6.034	0.586	22.9375	25.2348	3.64e-11
VK547	18_Troms	78	25.457	8.877	1.0051	23.4868	27.4269	4.65e-12
VK547	19_Finnmark	11	26.77	11.659	3.5153	19.8797	33.6596	0.000543
VK548	01_More_Romsdal	170	28.635	8.906	0.6831	27.2963	29.9739	3.56e-57
VK548	02_Sogn_Fjordane	34	23.736	8.141	1.3963	20.9998	26.4732	1.12e-08
VK548	03_Hordaland	57	22.335	8	1.0596	20.2579	24.4115	1.02e-09
VK548	04_Rogaland	265	28.003	9.537	0.5858	26.8552	29.1518	2.71e-65
VK548	05_Vest-Agder	290	29.297	11.149	0.6547	28.0139	30.5802	5.45e-70
VK548	06_Aust-Agder	132	25.339	10.115	0.8804	23.6132	27.0644	3.81e-29
VK548	07_Telemark	255	21.563	9.344	0.5852	20.4158	22.7097	1.36e-20
VK548	08_Vestfold	502	17.342	9.161	0.4089	16.5409	18.1438	3.18e-05
VK548	09_Buskerud	372	17.283	8.394	0.4352	16.4304	18.1365	7.75e-05
VK548	10_Ostfold	434	14.827	8.35	0.4008	14.0413	15.6124	1
VK548	11_Oslo	893	19.051	9.457	0.3165	18.431	19.6716	1.85e-14
VK548	12_Akershus	820	18.999	11.506	0.4018	18.2118	19.7869	1.18e-10
VK548	13_Oppland	248	18.407	7.422	0.4713	17.483	19.3304	8.4e-08
VK548	14_Hedmark	311	22.932	10.161	0.5762	21.8031	24.0618	2.04e-29
VK548	15_Sor-Trondelag	997	29.652	9.257	0.2932	29.0778	30.2271	3.16e-142
VK548	16_Nord-Trondelag	165	27.572	7.398	0.5759	26.443	28.7006	2.04e-53
VK548	17_Nordland	106	25.862	7.691	0.7471	24.3973	27.3258	1.79e-30
VK548	18_Troms	78	27.5	10.769	1.2193	25.1104	29.8901	8.91e-28
VK548	19_Finnmark	11	28.98	13.982	4.2157	20.7174	37.2431	2.3e-07
VK514	01_More_Romsdal	170	26.774	8.518	0.6533	25.4933	28.0541	4.42e-46
VK514	02_Sogn_Fjordane	34	23.103	7.972	1.3671	20.4235	25.7825	1.48e-07
VK514	03_Hordaland	57	22.41	7.821	1.0359	20.3802	24.4408	1.67e-09
VK514	04_Rogaland	265	28.504	9.686	0.595	27.3382	29.6705	1.49e-67
VK514	05_Vest-Agder	290	31.57	11.823	0.6942	30.2097	32.9311	2.63e-82
VK514	06_Aust-Agder	132	27.637	10.758	0.9364	25.8017	29.4722	2.44e-39
VK514	07_Telemark	255	23.135	9.593	0.6008	21.9576	24.3126	1.03e-26
VK514	08_Vestfold	502	18.503	8.435	0.3765	17.7649	19.2407	2.58e-07
VK514	09_Buskerud	372	17.75	8.081	0.419	16.9291	18.5714	0.00034
VK514	10_Ostfold	434	15.675	7.518	0.3609	14.968	16.3825	1
VK514	11_Oslo	893	19.155	8.832	0.2956	18.5755	19.7341	9.43e-12
VK514	12_Akershus	820	19.004	10.987	0.3837	18.2521	19.7562	5.62e-08
VK514	13_Oppland	248	17.869	6.843	0.4345	17.017	18.7204	0.000329
VK514	14_Hedmark	311	21.767	9.595	0.5441	20.7005	22.8334	2.04e-20
VK514	15_Sor-Trondelag	997	27.558	8.808	0.2789	27.011	28.1045	6.2e-110
VK514	16_Nord-Trondelag	165	25.408	6.977	0.5431	24.3437	26.4727	5.37e-40
VK514	17_Nordland	106	23.788	7.204	0.6997	22.4163	25.1591	3.14e-21
VK514	18_Troms	78	25.434	10.153	1.1496	23.1808	27.6873	7.92e-21
VK514	19_Finnmark	11	26.797	13.478	4.0637	18.832	34.7615	7.12e-06
VK516	01_More_Romsdal	170	25.378	9.187	0.7046	23.9973	26.7594	1.3e-29
VK516	02_Sogn_Fjordane	34	24.552	7.834	1.3435	21.9189	27.1853	5.76e-14
VK516	03_Hordaland	57	24.657	8.89	1.1775	22.3487	26.9647	1.16e-17
VK516	04_Rogaland	265	34.352	12.517	0.7689	32.8449	35.859	7.25e-58
VK516	05_Vest-Agder	290	38.1	14.353	0.8428	36.4481	39.7521	9.74e-64
VK516	06_Aust-Agder	132	34.33	13.663	1.1892	31.9993	36.661	1.15e-43
VK516	07_Telemark	255	30.205	12.006	0.7519	28.7311	31.6783	2.29e-42
VK516	08_Vestfold	502	24.697	8.462	0.3777	23.9564	25.4368	1.96e-39
VK516	09_Buskerud	372	23.319	9	0.4666	22.4046	24.2338	2.42e-26
VK516	10_Ostfold	434	20.723	6.715	0.3223	20.0913	21.3549	3.12e-22
VK516	11_Oslo	893	22.044	8.593	0.2875	21.4802	22.6073	1.21e-24
VK516	12_Akershus	820	21.702	10.302	0.3598	20.9969	22.4072	1.45e-16
VK516	13_Oppland	248	21.189	6.539	0.4152	20.3748	22.0025	7.42e-22
VK516	14_Hedmark	311	21.744	7.611	0.4316	20.8983	22.5901	1.57e-22
VK516	15_Sor-Trondelag	997	19.434	8.732	0.2766	18.8916	19.9757	3.55e-11
VK516	16_Nord-Trondelag	165	14.581	6.063	0.472	13.6554	15.5058	1
VK516	17_Nordland	106	15.535	7.341	0.713	14.1375	16.9326	0.203
VK516	18_Troms	78	18.851	10.15	1.1493	16.5983	21.1035	0.000122
VK516	19_Finnmark	11	19.664	12.909	3.8922	12.0348	27.2924	0.0203
VK519	01_More_Romsdal	170	55.478	8.981	0.6888	54.1281	56.8281	2.24e-06
VK519	02_Sogn_Fjordane	34	58.808	6.072	1.0414	56.7672	60.8495	5.9e-08
VK519	03_Hordaland	57	58.774	8.86	1.1735	56.4743	61.0746	4.16e-07
VK519	04_Rogaland	265	64.193	11.62	0.7138	62.7937	65.5919	1.27e-09
VK519	05_Vest-Agder	290	67.462	12.985	0.7625	65.967	68.956	4.29e-10
VK519	06_Aust-Agder	132	65.405	11.297	0.9833	63.4775	67.332	5.2e-10
VK519	07_Telemark	255	62.158	10.402	0.6514	60.8808	63.4342	8.15e-10
VK519	08_Vestfold	502	57.406	9.644	0.4304	56.5621	58.2494	1.33e-07
VK519	09_Buskerud	372	56.721	8.886	0.4607	55.8177	57.6238	6.17e-08
VK519	10_Ostfold	434	55.528	7.55	0.3624	54.8177	56.2383	4.12e-09
VK519	11_Oslo	893	54.605	9.213	0.3083	54.0005	55.209	3.94e-06
VK519	12_Akershus	820	54.496	10.242	0.3577	53.7951	55.1972	3.99e-05
VK519	13_Oppland	248	55.208	5.941	0.3772	54.4685	55.9473	8e-12
VK519	14_Hedmark	311	50.444	7.366	0.4177	49.6249	51.2623	0.000125
VK519	15_Sor-Trondelag	997	49.968	7.094	0.2247	49.5275	50.4082	9.27e-05
VK519	16_Nord-Trondelag	165	49.509	4.695	0.3655	48.7922	50.225	1.98e-06
VK519	17_Nordland	106	45.407	8.574	0.8328	43.7745	47.039	0.121
VK519	18_Troms	78	42.654	11.181	1.266	40.1728	45.1357	0.361
VK519	19_Finnmark	11	41.069	11.357	3.4244	34.3574	47.7809	1
VK520	01_More_Romsdal	170	26.373	8.464	0.6492	25.101	27.6458	2.11e-34
VK520	02_Sogn_Fjordane	34	22.413	6.926	1.1877	20.0847	24.7406	0.000214
VK520	03_Hordaland	57	21.44	7.852	1.04	19.4012	23.4779	0.000287
VK520	04_Rogaland	265	25.28	8.715	0.5354	24.2306	26.3293	2.57e-33
VK520	05_Vest-Agder	290	29.879	11.054	0.6491	28.607	31.1515	2.13e-61
VK520	06_Aust-Agder	132	27.061	9.963	0.8671	25.361	28.7602	1.26e-30
VK520	07_Telemark	255	23.717	9.136	0.5721	22.5957	24.8385	8.69e-21
VK520	08_Vestfold	502	19.971	7.621	0.3401	19.3046	20.6379	8.59e-06
VK520	09_Buskerud	372	19.74	7.5	0.3889	18.9774	20.5018	0.000182
VK520	10_Ostfold	434	17.777	6.639	0.3187	17.1528	18.402	1
VK520	11_Oslo	893	20.158	8.271	0.2768	19.6157	20.7007	5.15e-07
VK520	12_Akershus	820	20.164	10.321	0.3604	19.4574	20.8703	3.14e-05
VK520	13_Oppland	248	18.654	6.556	0.4163	17.8379	19.4698	0.0996
VK520	14_Hedmark	311	22.086	8.831	0.5008	21.1049	23.0678	3.18e-13
VK520	15_Sor-Trondelag	997	26.342	8.275	0.2621	25.8282	26.8556	1.98e-71
VK520	16_Nord-Trondelag	165	24.118	6.469	0.5036	23.1309	25.1051	3.43e-23
VK520	17_Nordland	106	23.719	7.146	0.6941	22.359	25.0798	1.05e-14
VK520	18_Troms	78	25.219	10.557	1.1954	22.8758	27.5617	6.48e-15
VK520	19_Finnmark	11	26.945	13.597	4.0996	18.9099	34.9802	3.43e-05
VK524	01_More_Romsdal	170	30.136	8.601	0.6597	28.8427	31.4286	3.05e-61
VK524	02_Sogn_Fjordane	34	24.854	7.094	1.2165	22.4693	27.2381	2.43e-08
VK524	03_Hordaland	57	23.255	7.337	0.9718	21.3497	25.1594	9.13e-08
VK524	04_Rogaland	265	27.443	8.672	0.5327	26.3985	28.4868	3.98e-50
VK524	05_Vest-Agder	290	30.046	10.57	0.6207	28.8296	31.2628	2.52e-64
VK524	06_Aust-Agder	132	26.984	9.389	0.8172	25.3828	28.5862	1.19e-30
VK524	07_Telemark	255	23.915	8.623	0.54	22.857	24.9738	7.66e-22
VK524	08_Vestfold	502	20.288	7.47	0.3334	19.6349	20.9418	4e-06
VK524	09_Buskerud	372	20.623	7.379	0.3826	19.8731	21.3728	5.33e-07
VK524	10_Ostfold	434	18.069	6.451	0.3097	17.4624	18.6763	1
VK524	11_Oslo	893	20.981	8.113	0.2715	20.449	21.5133	2.86e-10
VK524	12_Akershus	820	20.837	10.308	0.36	20.1316	21.5426	1.07e-06
VK524	13_Oppland	248	20.942	6.606	0.4195	20.1194	21.7637	1.16e-07
VK524	14_Hedmark	311	22.45	8.569	0.4859	21.4978	23.4026	2.42e-14
VK524	15_Sor-Trondelag	997	29.01	8.583	0.2718	28.4769	29.5424	1.01e-104
VK524	16_Nord-Trondelag	165	25.698	6.499	0.506	24.7063	26.6897	4.57e-33
VK524	17_Nordland	106	23.204	6.283	0.6103	22.0079	24.4003	2.01e-12
VK524	18_Troms	78	24.908	9.541	1.0803	22.7904	27.025	4.75e-14
VK524	19_Finnmark	11	26.506	12.142	3.6608	19.3305	33.6809	7.88e-05
VK529	01_More_Romsdal	170	26.649	8.31	0.6374	25.3997	27.8982	8.19e-39
VK529	02_Sogn_Fjordane	34	21.459	8.178	1.4026	18.7102	24.2083	0.000865
VK529	03_Hordaland	57	20.511	8.387	1.1109	18.334	22.6887	0.000818
VK529	04_Rogaland	265	27.236	9.573	0.5881	26.0832	28.3883	2.58e-49
VK529	05_Vest-Agder	290	27.97	10.512	0.6173	26.7604	29.1802	7.03e-53
VK529	06_Aust-Agder	132	24.287	9.484	0.8255	22.6694	25.9053	2.39e-19
VK529	07_Telemark	255	21.413	8.562	0.5362	20.3624	22.4642	5.99e-13
VK529	08_Vestfold	502	18.335	8.354	0.3729	17.6043	19.0659	0.00328
VK529	09_Buskerud	372	18.91	7.481	0.3879	18.1501	19.6706	7.93e-05
VK529	10_Ostfold	434	16.711	7.522	0.3611	16.0036	17.419	1
VK529	11_Oslo	893	20.306	8.579	0.2871	19.7433	20.8687	6.2e-13
VK529	12_Akershus	820	20.516	10.644	0.3717	19.7874	21.2445	1.72e-10
VK529	13_Oppland	248	20.651	6.839	0.4343	19.8002	21.5025	7.55e-11
VK529	14_Hedmark	311	26.325	10.044	0.5695	25.2088	27.4414	1.53e-43
VK529	15_Sor-Trondelag	997	29.382	9.303	0.2946	28.8043	29.9592	4.84e-114
VK529	16_Nord-Trondelag	165	26.657	7.352	0.5724	25.5355	27.7792	1.59e-40
VK529	17_Nordland	106	23.77	7.754	0.7532	22.2939	25.2463	3.12e-16
VK529	18_Troms	78	26.521	10.782	1.2208	24.1285	28.9142	1.9e-20
VK529	19_Finnmark	11	28.533	13.612	4.1041	20.4894	36.5773	1.84e-06
VK414	01_More_Romsdal	170	23.851	8.374	0.6423	22.5919	25.1096	3.62e-21
VK414	02_Sogn_Fjordane	34	22.161	7.973	1.3673	19.4814	24.8413	9.18e-06
VK414	03_Hordaland	57	23.208	8.108	1.0739	21.1033	25.3132	1.78e-10
VK414	04_Rogaland	265	31.624	11.044	0.6784	30.2946	32.9541	1.27e-59
VK414	05_Vest-Agder	290	33.662	12.566	0.7379	32.2156	35.1081	2.26e-63
VK414	06_Aust-Agder	132	29.914	11.826	1.0293	27.8965	31.9314	5.15e-37
VK414	07_Telemark	255	25.975	10.421	0.6526	24.6958	27.254	1.44e-29
VK414	08_Vestfold	502	20.925	7.837	0.3498	20.2398	21.6109	2.52e-13
VK414	09_Buskerud	372	19.338	7.862	0.4076	18.5393	20.1372	9.4e-06
VK414	10_Ostfold	434	17.84	6.453	0.3098	17.2333	18.4476	0.0173
VK414	11_Oslo	893	19.639	8.237	0.2756	19.0987	20.1792	1.66e-07
VK414	12_Akershus	820	19.497	10.142	0.3542	18.8026	20.1909	3.97e-05
VK414	13_Oppland	248	16.564	6.288	0.3993	15.7813	17.3465	1
VK414	14_Hedmark	311	20.038	8.541	0.4843	19.0892	20.9877	3.33e-07
VK414	15_Sor-Trondelag	997	24.016	8.141	0.2578	23.511	24.5217	7.77e-38
VK414	16_Nord-Trondelag	165	21.715	6.168	0.4801	20.774	22.6562	9.85e-15
VK414	17_Nordland	106	20.011	6.484	0.6298	18.7765	21.2452	9.41e-06
VK414	18_Troms	78	21.713	9.54	1.0801	19.5963	23.8304	1.87e-07
VK414	19_Finnmark	11	22.341	12.854	3.8757	14.7444	29.937	0.00798
VK415	01_More_Romsdal	170	25.926	8.231	0.6313	24.6885	27.1631	1.03e-26
VK415	02_Sogn_Fjordane	34	21.335	7.687	1.3183	18.7514	23.9192	0.0135
VK415	03_Hordaland	57	21.459	8.777	1.1625	19.1803	23.7373	0.0015
VK415	04_Rogaland	265	27.841	9.49	0.583	26.6988	28.9841	7.46e-45
VK415	05_Vest-Agder	290	30.957	10.912	0.6407	29.7015	32.2133	1.19e-64
VK415	06_Aust-Agder	132	26.988	9.838	0.8562	25.3097	28.6662	1.36e-25
VK415	07_Telemark	255	22.347	8.886	0.5565	21.2559	23.4373	7.07e-12
VK415	08_Vestfold	502	18.918	8.901	0.3973	18.1391	19.6963	0.0307
VK415	09_Buskerud	372	18.384	8.109	0.4204	17.5602	19.2083	0.176
VK415	10_Ostfold	434	17.66	7.929	0.3806	16.914	18.406	1
VK415	11_Oslo	893	20.859	9.087	0.3041	20.2632	21.4551	1.56e-09
VK415	12_Akershus	820	20.942	10.971	0.3831	20.1906	21.6924	1.18e-07
VK415	13_Oppland	248	19.271	7.356	0.4671	18.3557	20.1867	0.0131
VK415	14_Hedmark	311	25.406	10.032	0.5688	24.2912	26.521	1.07e-28
VK415	15_Sor-Trondelag	997	29.59	8.891	0.2816	29.0383	30.1421	5.61e-107
VK415	16_Nord-Trondelag	165	27.564	7.291	0.5676	26.452	28.6769	8.51e-38
VK415	17_Nordland	106	26.521	8.052	0.7821	24.9883	28.0541	3.95e-22
VK415	18_Troms	78	28.658	11.002	1.2457	26.2167	31.0999	4.36e-23
VK415	19_Finnmark	11	30.6	14.063	4.2402	22.2889	38.9103	7e-07
VK417	01_More_Romsdal	170	28.751	7.816	0.5995	27.5758	29.9257	1.23e-50
VK417	02_Sogn_Fjordane	34	25.019	7.292	1.2506	22.5675	27.47	7.1e-08
VK417	03_Hordaland	57	24.51	7.087	0.9387	22.6703	26.3501	4.42e-10
VK417	04_Rogaland	265	30.385	9.55	0.5867	29.2348	31.5345	8.09e-68
VK417	05_Vest-Agder	290	32.899	11.268	0.6617	31.6023	34.196	1.67e-80
VK417	06_Aust-Agder	132	29.101	10.169	0.8851	27.3663	30.836	3.3e-39
VK417	07_Telemark	255	24.908	8.806	0.5515	23.8273	25.989	1.3e-24
VK417	08_Vestfold	502	20.89	7.299	0.3258	20.2512	21.5282	3.24e-06
VK417	09_Buskerud	372	20.536	7.216	0.3741	19.8023	21.2687	0.000254
VK417	10_Ostfold	434	18.721	6.157	0.2955	18.1422	19.3007	1
VK417	11_Oslo	893	21.352	7.671	0.2567	20.849	21.8552	1.89e-09
VK417	12_Akershus	820	21.159	9.939	0.3471	20.4787	21.8394	8.45e-06
VK417	13_Oppland	248	21.168	6.216	0.3947	20.3946	21.9418	2.06e-06
VK417	14_Hedmark	311	22.676	8.127	0.4608	21.7724	23.5789	4.44e-13
VK417	15_Sor-Trondelag	997	28.165	8.23	0.2606	27.6541	28.6758	1.09e-87
VK417	16_Nord-Trondelag	165	25.074	6.252	0.4868	24.1204	26.0285	5e-26
VK417	17_Nordland	106	21.666	5.704	0.554	20.5797	22.7515	2.1e-05
VK417	18_Troms	78	23.289	8.416	0.9529	21.421	25.1564	6.52e-08
VK417	19_Finnmark	11	24.671	11.028	3.3251	18.1535	31.1878	0.00352
VK419	01_More_Romsdal	170	31.046	8.682	0.6658	29.741	32.3511	6.71e-53
VK419	02_Sogn_Fjordane	34	28.133	7.298	1.2516	25.6798	30.5861	1.26e-11
VK419	03_Hordaland	57	26.795	6.712	0.889	25.0521	28.5371	2.15e-12
VK419	04_Rogaland	265	31.501	9.337	0.5736	30.3771	32.6255	4.25e-64
VK419	05_Vest-Agder	290	34.642	11.43	0.6712	33.3263	35.9574	1.06e-79
VK419	06_Aust-Agder	132	31.2	10.343	0.9003	29.435	32.9641	5.62e-42
VK419	07_Telemark	255	27.193	9.006	0.564	26.0872	28.2979	1.33e-27
VK419	08_Vestfold	502	23.037	6.894	0.3077	22.4344	23.6406	1.02e-07
VK419	09_Buskerud	372	22.465	7.107	0.3685	21.7423	23.1867	0.00024
VK419	10_Ostfold	434	20.718	5.713	0.2742	20.1802	21.2551	1
VK419	11_Oslo	893	22.803	7.459	0.2496	22.3138	23.2923	8.34e-07
VK419	12_Akershus	820	22.563	9.67	0.3377	21.9015	23.2253	0.000521
VK419	13_Oppland	248	22.28	5.903	0.3748	21.5455	23.0148	0.00131
VK419	14_Hedmark	311	22.545	7.309	0.4144	21.7328	23.3574	0.00028
VK419	15_Sor-Trondelag	997	26.782	7.536	0.2387	26.3139	27.2495	1.75e-46
VK419	16_Nord-Trondelag	165	23.608	5.579	0.4344	22.7571	24.4598	1.06e-07
VK419	17_Nordland	106	21.372	5.28	0.5128	20.3674	22.3775	0.224
VK419	18_Troms	78	22.599	7.901	0.8946	20.8461	24.3528	0.0173
VK419	19_Finnmark	11	23.784	9.971	3.0064	17.8913	29.6762	0.0912
VK387	01_More_Romsdal	170	23.969	8.679	0.6656	22.6645	25.2737	2.68e-30
VK387	02_Sogn_Fjordane	34	18.145	8.318	1.4265	15.3488	20.9407	0.0364
VK387	03_Hordaland	57	17.967	9.167	1.2142	15.5874	20.347	0.0153
VK387	04_Rogaland	265	25.912	10.312	0.6334	24.6701	27.1532	2.19e-47
VK387	05_Vest-Agder	290	29.207	11.763	0.6908	27.8536	30.5614	1.79e-67
VK387	06_Aust-Agder	132	25.515	10.722	0.9332	23.6862	27.3444	2.32e-30
VK387	07_Telemark	255	21.528	9.6	0.6012	20.3501	22.7066	5.81e-20
VK387	08_Vestfold	502	17.391	8.651	0.3861	16.6338	18.1473	6.44e-05
VK387	09_Buskerud	372	17.139	8.076	0.4187	16.3188	17.9601	0.000608
VK387	10_Ostfold	434	15.132	7.673	0.3683	14.41	15.8539	1
VK387	11_Oslo	893	18.3	9.031	0.3022	17.7074	18.8921	1.37e-09
VK387	12_Akershus	820	18.4	10.897	0.3805	17.6538	19.1455	9.23e-08
VK387	13_Oppland	248	17.761	7.08	0.4496	16.8794	18.6418	2.53e-05
VK387	14_Hedmark	311	23.001	10.053	0.5701	21.884	24.1186	3.1e-30
VK387	15_Sor-Trondelag	997	26.826	9.227	0.2922	26.2534	27.399	5.44e-100
VK387	16_Nord-Trondelag	165	24.162	7.256	0.5649	23.0547	25.269	9.5e-34
VK387	17_Nordland	106	22.456	8.145	0.7911	20.9051	24.0063	1.54e-16
VK387	18_Troms	78	24.88	11.294	1.2788	22.3732	27.386	2.72e-19
VK387	19_Finnmark	11	26.688	14.542	4.3846	18.0938	35.2813	5.3e-06
VK388	01_More_Romsdal	170	27.141	8.651	0.6635	25.8401	28.4411	2.79e-38
VK388	02_Sogn_Fjordane	34	21.363	7.222	1.2386	18.9353	23.7905	0.00359
VK388	03_Hordaland	57	20.659	8.708	1.1535	18.3977	22.9193	0.00312
VK388	04_Rogaland	265	26.827	9.476	0.5821	25.686	27.968	1.07e-42
VK388	05_Vest-Agder	290	28.884	10.704	0.6286	27.6523	30.1163	3.23e-55
VK388	06_Aust-Agder	132	25.66	9.565	0.8325	24.0278	27.2912	1.99e-23
VK388	07_Telemark	255	22.795	8.871	0.5555	21.7058	23.8836	1.03e-16
VK388	08_Vestfold	502	19.434	8.22	0.3669	18.7154	20.1535	0.00013
VK388	09_Buskerud	372	19.66	7.7	0.3992	18.8774	20.4424	3.88e-05
VK388	10_Ostfold	434	17.381	7.258	0.3484	16.6981	18.0639	1
VK388	11_Oslo	893	20.342	8.741	0.2925	19.7688	20.9154	4.04e-09
VK388	12_Akershus	820	20.336	10.608	0.3704	19.61	21.0621	6.28e-07
VK388	13_Oppland	248	19.621	6.953	0.4415	18.7558	20.4866	0.000186
VK388	14_Hedmark	311	23.513	9.368	0.5312	22.4718	24.5541	9.38e-22
VK388	15_Sor-Trondelag	997	28.028	8.715	0.276	27.4866	28.5685	6.97e-94
VK388	16_Nord-Trondelag	165	25.056	6.66	0.5185	24.0397	26.0721	1.95e-28
VK388	17_Nordland	106	24.631	7.845	0.762	23.1371	26.1241	8.77e-18
VK388	18_Troms	78	26.932	11.275	1.2766	24.4303	29.4347	5.79e-20
VK388	19_Finnmark	11	28.713	14.478	4.3654	20.157	37.2693	2.57e-06
VK389	01_More_Romsdal	170	29.439	8.315	0.6378	28.1895	30.6895	5.88e-52
VK389	02_Sogn_Fjordane	34	23.949	7.938	1.3614	21.2806	26.6171	7.62e-06
VK389	03_Hordaland	57	21.755	8.014	1.0615	19.6743	23.8353	0.000262
VK389	04_Rogaland	265	25.048	8.259	0.5073	24.0536	26.0423	2.21e-30
VK389	05_Vest-Agder	290	27.299	9.953	0.5845	26.1536	28.4448	4.95e-43
VK389	06_Aust-Agder	132	24.498	8.807	0.7665	22.9955	26.0004	5.55e-17
VK389	07_Telemark	255	22.336	8.16	0.511	21.3344	23.3375	2.45e-13
VK389	08_Vestfold	502	19.439	8.116	0.3622	18.7292	20.1491	0.00114
VK389	09_Buskerud	372	20.525	7.383	0.3828	19.775	21.2754	2.04e-07
VK389	10_Ostfold	434	17.684	7.43	0.3567	16.9847	18.3828	1
VK389	11_Oslo	893	21.374	8.591	0.2875	20.8108	21.9378	1.3e-13
VK389	12_Akershus	820	21.632	10.768	0.376	20.8953	22.3693	4.54e-11
VK389	13_Oppland	248	22.029	6.791	0.4313	21.1838	22.8743	4.12e-13
VK389	14_Hedmark	311	26.71	9.831	0.5574	25.6172	27.8024	2.97e-40
VK389	15_Sor-Trondelag	997	31.79	9.503	0.301	31.1998	32.3796	7.08e-133
VK389	16_Nord-Trondelag	165	29.421	7.523	0.5857	28.2733	30.5692	1.86e-53
VK389	17_Nordland	106	26.334	7.416	0.7203	24.9221	27.7455	6.73e-24
VK389	18_Troms	78	28.352	10.724	1.2143	25.9718	30.7317	4.55e-24
VK389	19_Finnmark	11	30.457	13.277	4.0033	22.6101	38.303	1.74e-07
VK392	01_More_Romsdal	170	24.104	8.242	0.6321	22.865	25.343	3.84e-28
VK392	02_Sogn_Fjordane	34	20.098	7.634	1.3092	17.5315	22.6637	0.00296
VK392	03_Hordaland	57	20.164	8.42	1.1153	17.9779	22.3499	0.000159
VK392	04_Rogaland	265	26.486	9.653	0.593	25.3241	27.6485	1.47e-49
VK392	05_Vest-Agder	290	29.956	11.483	0.6743	28.6339	31.2772	7.03e-70
VK392	06_Aust-Agder	132	26.083	10.452	0.9097	24.2998	27.8659	1.56e-30
VK392	07_Telemark	255	21.819	9.273	0.5807	20.681	22.9574	2.28e-18
VK392	08_Vestfold	502	17.977	8.47	0.378	17.2363	18.7181	0.000142
VK392	09_Buskerud	372	17.724	7.903	0.4098	16.9206	18.5269	0.00124
VK392	10_Ostfold	434	15.865	7.553	0.3626	15.1543	16.5756	1
VK392	11_Oslo	893	19.022	8.781	0.2938	18.4461	19.5979	5.9e-10
VK392	12_Akershus	820	19.059	10.754	0.3756	18.3232	19.7954	1.21e-07
VK392	13_Oppland	248	18.464	6.855	0.4353	17.6109	19.3172	2.1e-05
VK392	14_Hedmark	311	22.91	9.592	0.5439	21.8436	23.9758	2.42e-26
VK392	15_Sor-Trondelag	997	26.85	8.761	0.2775	26.306	27.3937	9.07e-97
VK392	16_Nord-Trondelag	165	24.806	7.022	0.5467	23.7342	25.8772	2.46e-34
VK392	17_Nordland	106	23.869	7.84	0.7615	22.3768	25.3618	5.09e-20
VK392	18_Troms	78	25.711	10.878	1.2317	23.2973	28.1256	2.18e-20
VK392	19_Finnmark	11	27.643	14.073	4.2433	19.3266	35.9602	2.33e-06
VK393	01_More_Romsdal	170	26.489	8.793	0.6744	25.167	27.8106	2.34e-36
VK393	02_Sogn_Fjordane	34	22.954	7.32	1.2554	20.4937	25.415	1.09e-05
VK393	03_Hordaland	57	22.733	8.365	1.108	20.5612	24.9046	1.34e-07
VK393	04_Rogaland	265	30.567	10.597	0.6509	29.2909	31.8426	1.76e-70
VK393	05_Vest-Agder	290	33.82	12.535	0.7361	32.3774	35.2629	1.27e-86
VK393	06_Aust-Agder	132	29.592	11.491	1.0002	27.6317	31.5523	1.35e-42
VK393	07_Telemark	255	25.028	10.09	0.6319	23.7899	26.2668	3.47e-30
VK393	08_Vestfold	502	20.422	8.353	0.3728	19.6911	21.1525	1.04e-10
VK393	09_Buskerud	372	19.791	8.193	0.4248	18.9582	20.6234	6.43e-07
VK393	10_Ostfold	434	16.956	7.271	0.349	16.2715	17.6396	1
VK393	11_Oslo	893	20.104	8.734	0.2923	19.5307	20.6765	3.8e-10
VK393	12_Akershus	820	19.665	10.758	0.3757	18.9283	20.4009	6.72e-06
VK393	13_Oppland	248	19.644	6.772	0.43	18.8015	20.4871	5.63e-06
VK393	14_Hedmark	311	21.116	8.927	0.5062	20.1242	22.1086	1.95e-11
VK393	15_Sor-Trondelag	997	24.463	8.418	0.2666	23.9403	24.9853	3.93e-53
VK393	16_Nord-Trondelag	165	20.859	6.05	0.471	19.9363	21.7826	4.57e-09
VK393	17_Nordland	106	22.098	7.623	0.7404	20.6473	23.5497	6.92e-10
VK393	18_Troms	78	24.596	10.804	1.2233	22.1987	26.9938	8.28e-14
VK393	19_Finnmark	11	26.049	14.398	4.3413	17.5404	34.5581	0.000171
VK394	01_More_Romsdal	170	26.38	8.536	0.6547	25.0967	27.6631	8.62e-46
VK394	02_Sogn_Fjordane	34	22.073	7.283	1.2491	19.6248	24.5212	2.15e-06
VK394	03_Hordaland	57	20.508	7.794	1.0323	18.4844	22.5311	1.13e-05
VK394	04_Rogaland	265	25.398	9.225	0.5667	24.2874	26.5089	1.09e-45
VK394	05_Vest-Agder	290	28.664	11.23	0.6595	27.3719	29.957	4.22e-64
VK394	06_Aust-Agder	132	25.272	10.076	0.877	23.5533	26.991	1.44e-29
VK394	07_Telemark	255	21.998	9.125	0.5714	20.8781	23.118	9.57e-21
VK394	08_Vestfold	502	18.468	7.749	0.3459	17.7899	19.1457	8.41e-07
VK394	09_Buskerud	372	18.919	7.648	0.3965	18.1418	19.6962	3.83e-08
VK394	10_Ostfold	434	15.996	6.811	0.3269	15.3549	16.6365	1
VK394	11_Oslo	893	19.155	8.227	0.2753	18.6156	19.6948	2.25e-11
VK394	12_Akershus	820	19.137	10.37	0.3622	18.4269	19.8466	4.44e-08
VK394	13_Oppland	248	20.014	6.6	0.4191	19.1921	20.835	7.34e-13
VK394	14_Hedmark	311	22.637	8.967	0.5085	21.6405	23.6337	1.58e-27
VK394	15_Sor-Trondelag	997	25.507	8.55	0.2708	24.9759	26.0374	2.93e-81
VK394	16_Nord-Trondelag	165	22.573	6.532	0.5085	21.5764	23.5697	8.08e-24
VK394	17_Nordland	106	21.635	7.29	0.7081	20.2474	23.0232	7.16e-13
VK394	18_Troms	78	23.633	10.601	1.2004	21.2805	25.986	4.25e-15
VK394	19_Finnmark	11	25.715	13.503	4.0713	17.7351	33.6944	1.74e-05
SK340	01_More_Romsdal	170	24.668	8.757	0.6716	23.3518	25.9847	2.91e-37
SK340	02_Sogn_Fjordane	34	18.466	8.358	1.4334	15.6562	21.275	0.011
SK340	03_Hordaland	57	17.967	9.109	1.2066	15.6026	20.3323	0.00669
SK340	04_Rogaland	265	26.26	10.519	0.6461	24.9935	27.5264	2.79e-52
SK340	05_Vest-Agder	290	30.73	12.44	0.7305	29.2981	32.1616	1.77e-78
SK340	06_Aust-Agder	132	27.162	11.353	0.9881	25.2248	29.0983	3.6e-40
SK340	07_Telemark	255	22.747	10.165	0.6366	21.4997	23.9951	3.7e-28
SK340	08_Vestfold	502	17.854	8.514	0.38	17.1092	18.5988	6.06e-08
SK340	09_Buskerud	372	17.305	8.219	0.4261	16.4694	18.1398	2.83e-05
SK340	10_Ostfold	434	14.883	7.42	0.3562	14.1849	15.5811	1
SK340	11_Oslo	893	18.002	8.979	0.3005	17.4132	18.591	1.52e-09
SK340	12_Akershus	820	17.941	10.966	0.383	17.1903	18.6915	5.77e-07
SK340	13_Oppland	248	17.345	7.06	0.4483	16.4664	18.2237	5.48e-05
SK340	14_Hedmark	311	21.575	9.902	0.5615	20.4742	22.6752	1.2e-23
SK340	15_Sor-Trondelag	997	26.85	9.47	0.2999	26.2621	27.4378	9.91e-102
SK340	16_Nord-Trondelag	165	23.673	7.273	0.5662	22.5637	24.7831	1.35e-33
SK340	17_Nordland	106	20.887	7.707	0.7486	19.4197	22.3541	1.67e-12
SK340	18_Troms	78	23.375	10.874	1.2312	20.9614	25.7878	4.02e-16
SK340	19_Finnmark	11	24.843	14.245	4.2951	16.4249	33.2616	5.17e-05
SK312	01_More_Romsdal	170	22.621	9.177	0.7039	21.2409	24.0001	1.04e-11
SK312	02_Sogn_Fjordane	34	20.041	8.172	1.4015	17.2945	22.7882	0.0236
SK312	03_Hordaland	57	19.827	8.496	1.1253	17.6218	22.0329	0.0119
SK312	04_Rogaland	265	27.695	10.549	0.648	26.4246	28.965	2.07e-35
SK312	05_Vest-Agder	290	32.67	12.707	0.7462	31.207	34.1321	1.48e-53
SK312	06_Aust-Agder	132	29.981	11.913	1.0369	27.9481	32.0129	2.45e-34
SK312	07_Telemark	255	26.537	10.864	0.6803	25.2037	27.8706	9.87e-28
SK312	08_Vestfold	502	21.686	7.706	0.3439	21.0118	22.36	2.19e-14
SK312	09_Buskerud	372	20.316	7.967	0.4131	19.5069	21.126	7.14e-07
SK312	10_Ostfold	434	18.723	6.446	0.3094	18.1169	19.3298	0.00432
SK312	11_Oslo	893	20.09	8.228	0.2753	19.5499	20.6292	8.05e-07
SK312	12_Akershus	820	20.249	10.082	0.3521	19.5588	20.9389	1.6e-05
SK312	13_Oppland	248	17.19	6.286	0.3992	16.4072	17.9719	1
SK312	14_Hedmark	311	23.059	9.375	0.5316	22.0167	24.1005	9.11e-16
SK312	15_Sor-Trondelag	997	22.276	8.607	0.2726	21.7415	22.8101	3.02e-17
SK312	16_Nord-Trondelag	165	19.739	6.382	0.4968	18.7652	20.7127	0.000146
SK312	17_Nordland	106	18.832	7.747	0.7525	17.3571	20.3069	0.0447
SK312	18_Troms	78	21.615	11.009	1.2465	19.1722	24.0585	2.69e-05
SK312	19_Finnmark	11	22.749	14.207	4.2836	14.3527	31.1445	0.0118
SK356	01_More_Romsdal	170	21.497	9.208	0.7062	20.1126	22.8809	1.15e-06
SK356	02_Sogn_Fjordane	34	21.207	7.438	1.2756	18.7068	23.7073	0.000693
SK356	03_Hordaland	57	22.399	8.77	1.1616	20.1224	24.6759	1.09e-06
SK356	04_Rogaland	265	31.149	10.972	0.674	29.8284	32.4705	3.5e-41
SK356	05_Vest-Agder	290	36.613	13.48	0.7916	35.0619	38.1649	9.28e-53
SK356	06_Aust-Agder	132	33.687	12.743	1.1091	31.5126	35.8604	2.05e-37
SK356	07_Telemark	255	30.005	11.554	0.7235	28.5867	31.423	4.03e-33
SK356	08_Vestfold	502	25.148	8.044	0.359	24.4448	25.8522	1.5e-28
SK356	09_Buskerud	372	23.702	8.594	0.4456	22.8291	24.5758	3.13e-17
SK356	10_Ostfold	434	21.825	6.647	0.3191	21.1998	22.4506	4.08e-14
SK356	11_Oslo	893	22.566	8.377	0.2803	22.0164	23.1152	2.99e-14
SK356	12_Akershus	820	22.446	10.191	0.3559	21.7489	23.144	7.69e-10
SK356	13_Oppland	248	20.311	6.719	0.4266	19.4749	21.1472	3.12e-06
SK356	14_Hedmark	311	23.602	8.432	0.4781	22.6648	24.5391	1.15e-16
SK356	15_Sor-Trondelag	997	19.497	8.388	0.2656	18.9767	20.0181	0.00143
SK356	16_Nord-Trondelag	165	17.225	5.477	0.4264	16.3889	18.0603	1
SK356	17_Nordland	106	20.511	7.889	0.7663	19.0088	22.0125	0.000137
SK356	18_Troms	78	23.01	11.247	1.2735	20.5137	25.5057	4e-07
SK356	19_Finnmark	11	24.064	14.947	4.5066	15.2315	32.8973	0.00132
Well-man	01_More_Romsdal	170	45.805	7.695	0.5902	44.6483	46.9617	3.05e-68
Well-man	02_Sogn_Fjordane	34	39.435	8.539	1.4644	36.565	42.3056	8.21e-12
Well-man	03_Hordaland	57	36.121	9.882	1.3089	33.5554	38.6863	4.22e-12
Well-man	04_Rogaland	265	33.099	8.1	0.4976	32.1237	34.0744	8.09e-26
Well-man	05_Vest-Agder	290	22.549	13.195	0.7748	21.0304	24.0678	1
Well-man	06_Aust-Agder	132	23.176	12.191	1.0611	21.0967	25.2562	0.358
Well-man	07_Telemark	255	29.326	10.228	0.6405	28.0708	30.5816	2.48e-10
Well-man	08_Vestfold	502	33.034	10.315	0.4604	32.1313	33.9361	1.01e-31
Well-man	09_Buskerud	372	35.971	8.015	0.4156	35.1564	36.7854	5.33e-49
Well-man	10_Ostfold	434	34.783	8.408	0.4036	33.9922	35.5743	6.81e-45
Well-man	11_Oslo	893	37.459	9.979	0.3339	36.8049	38.114	4.18e-78
Well-man	12_Akershus	820	38.252	11.176	0.3903	37.4866	39.0165	1.06e-72
Well-man	13_Oppland	248	39.729	6.96	0.442	38.863	40.5956	2.39e-58
Well-man	14_Hedmark	311	45.441	9.188	0.521	44.4196	46.4619	2.97e-93
Well-man	15_Sor-Trondelag	997	48.713	9.198	0.2913	48.1422	49.2842	6.28e-214
Well-man	16_Nord-Trondelag	165	47.424	6.81	0.5302	46.3844	48.4627	2.33e-75
Well-man	17_Nordland	106	45.284	7.302	0.7092	43.894	46.6741	1.61e-47
Well-man	18_Troms	78	47.076	10.665	1.2076	44.7095	49.4434	7.3e-40
Well-man	19_Finnmark	11	49.626	12.213	3.6822	42.4085	56.8428	3.15e-10
